# Supplementary material for: Magnetic resonance imaging based kidney volume assessment for risk stratification in pediatric autosomal dominant polycystic kidney disease
Source: Front Pediatr. 2024 Feb 23;12:1357365. doi: 10.3389/fped.2024.1357365 (PMC10920221; doi:10.3389/fped.2024.1357365)
Supplement: Supplementary file 1 [file Table1.xlsx]

## Sheet: Sayfa1
Family	Individual	Gene	c. DNA and protein alterations	Novel/reported	Mutation type	Class	Criteria
1	1	PKD1	c.846_852del, p.Gly287*	Novel	Nonsense	LP	PVS1,PM2
2	2A	PKD1	c.9347G>T, p.Gly3116Val	Novel	Missense	VUS	PM2,PP3
2	2B	PKD1	c.9347G>T, p.Gly3116Val	Novel	Missense	VUS	PM2,PP3
2	2C	PKD1	c.9347G>T, p.Gly3116Val	Novel	Missense	VUS	PM2,PP3
3	3A	PKD1	c.5202_5203del, p.Ser1735Argfs*35	Novel	Frameshift	LP	PVS1,PM2
3	3B	PKD1	c.5202_5203del, p.Ser1735Argfs*35	Novel	Frameshift	LP	PVS1,PM2
4	4A	PKD1	c.5014_5015del, p.Arg1672Glyfs*98	Reported	Frameshift	P	PVS1,PM2,PP5
4	4B	PKD1	c.5014_5015del, p.Arg1672Glyfs*98	Reported	Frameshift	P	PVS1,PM2,PP5
5	5A	PKD1	c.6730_6731del, p.Ser2244Hisfs*17	Reported	Frameshift	LP	PVS1,PM2
5	5B	PKD1	c.6730_6731del, p.Ser2244Hisfs*17	Reported	Frameshift	LP	PVS1,PM2
6	6A	PKD1	c.7484G>A, p.Cys2495Tyr	Novel	Missense	VUS	PM2,PP3
6	6B	PKD1	c.7484G>A, p.Cys2495Tyr	Novel	Missense	VUS	PM2,PP3
7	7A	PKD1	c.6791C>G, p.Ser2264*	Novel	Nonsense	LP	PVS1, PM2
7	7B	PKD1	c.6791C>G, p.Ser2264*	Novel	Nonsense	LP	PVS1, PM2
8	8A	PKD1	c.3204_3212dup, p.Pro1070_Tyr1071ins*	Novel	Nonsense	LP	PVS1,PM2
8	8B	PKD1	c.3204_3212dup, p.Pro1070_Tyr1071ins*	Novel	Nonsense	LP	PVS1,PM2
9	9A	PKD1	c.7204C>T, p.Arg2402*	Novel	Nonsense	P	PVS1,PM2,PP5
9	9B	PKD1	c.7204C>T, p.Arg2402*	Novel	Nonsense	P	PVS1,PM2,PP5
10	10A	PKD1	Exon1 deletion	Reported	Exon deletion
10	10B	PKD1	Exon1 deletion	Reported	Exon deletion
11	11A	PKD1	c.348_352del, p.Asn116Lysfs*2	Reported	Frameshift	P	PVS1,PM2,PP5
11	11B	PKD1	c.348_352del, p.Asn116Lysfs*2	Reported	Frameshift	P	PVS1,PM2,PP5
12	12A	PKD1	c.10417C>T, p.Gln3473*	Reported	Nonsense	P	PVS1,PM2,PP5
12	12B	PKD1	c.10417C>T, p.Gln3473*	Reported	Nonsense	P	PVS1,PM2,PP5
13	13A	PKD1	c.7401del, p.Asn2468Thrfs*152	Novel	Frameshift	LP	PVS1,PM2
13	13B	PKD1	c.7401del, p.Asn2468Thrfs*152	Novel	Frameshift	LP	PVS1,PM2
14	14A	PKD1	c.12028C>T, p.Gln4010*	Reported	Nonsense	P	PVS1,PM2,PP5
14	14B	PKD1	c.12028C>T, p.Gln4010*	Reported	Nonsense	P	PVS1,PM2,PP5
15	15A	PKD1	c.5014_5015del, p.Arg1672Glyfs*98	Reported	Frameshift	P	PVS1,PM2,PP5
15	15B	PKD1	c.5014_5015del, p.Arg1672Glyfs*98	Reported	Frameshift	P	PVS1,PM2,PP5
16	16A	PKD1	c.11388T>G, p.Tyr3796*	Novel	Nonsense	LP	PVS1,PM2
16	16B	PKD1	c.11388T>G, p.Tyr3796*	Novel	Nonsense	LP	PVS1,PM2
17	17A	PKD1	c.8017-2_8017-1del, p?	Reported	Intronic	P	PVS1,PM2,PP5
17	17B	PKD1	c.8017-2_8017-1del, p?	Reported	Intronic	P	PVS1,PM2,PP5
18	18	PKD1	c.7394T>A, p.Leu2465Gln	Novel	Missense	VUS	PM2,PP3
19	19	PKD1	c.6994_7000del, p.Ala2332Trpfs*7	Reported	Frameshift	P	PVS1,PM2,PP5
20	20	PKD1	c.12463T>G, p.Phe4155Val	Reported	Missense	LP	PM2,PP3,PP5,PM5
21	21	PKD1	c.7605C>A, p.Tyr2535*	Novel	Nonsense	LP	PVS1,PM2
22	22	PKD1	c.8792-1G>A, p?	Novel	Splice-site	LP	PVS1,PM2
23	23	PKD1	Exon1 deletion	Reported	Exon deletion
24	24A	PKD1	c.1529G>C , p.Arg510Pro	Novel	Missense	VUS	PM2
24	24B	PKD1	c.1529G>C , p.Arg510Pro	Novel	Missense	VUS	PM2
25	25	PKD1	c.11156G>A, p.Arg3719Gln	Reported	Missense	LP	PVS1,PM2,PP3,PP5
26	26	PKD1	c.8311G>A, p.Glu2771Lys	Reported	Missense	LP	PM2,PP3,PP5
27	27	PKD1	c.8933T>G, p.Phe2978Cys	Novel	Missense	VUS	PM2,PM5
28	28	PKD1	c.8792-1G>A, p?	Novel	Splice-site	LP	PVS1,PM2
29	29	PKD1	c.1597C>T, p.Gln533*	Novel	Nonsense	LP	PVS1,PM2
30	30	PKD1	c.8311G>A, p.Glu2771Lys	Reported	Missense	LP	PM2,PP3,PP5
31	31	PKD1	Exon1 deletion	Reported	Exon deletion
32	32	PKD1	c.974A>G, p.Tyr325Cys	Reported	Missense	LP	PM2,PP5
33	33	PKD1	c.8767C>T, p.Gln2923*	Reported	Nonsense	P	PVS1,PM2,PP3,PP5
34	34	PKD1	c.8620G>A, p.Val2874Met	Novel	Missense	VUS	PM2
35	35	PKD1	c.11153+4_11153delinsACCT, p?	Novel	Intronic	LP	PVS1,PM2
36	36	PKD1	c.8017-2_8017-1del, p?	Reported	Intronic	P	PVS1,PM2,PP5
37	37	PKD1	c.846_852del, p.Gly287*	Novel	Nonsense	LP	PVS1,PM2
38	38	PKD1	c.2063_2098-181del, p?	Novel	Intronic	LP	PVS1,PM2
39	39	PKD1	c.7126C>T, p.Gln2376*	Reported	Nonsense	P	PVS1,PM2,PP3,PP5
40	40	PKD1	c.11756del, p.Arg3919Leufs*25	Novel	Frameshift	LP	PVS1,PM2
41	41	PKD1	c.3514C>T, p.Gln1172*	Novel	Nonsense	LP	PVS1,PM2
42	42	PKD1	c.8410_8450dup, p.Asn2818Alafs*71	Novel	Frameshift	LP	PVS1,PM2
43	43	PKD1	c.3686dupT, p.Val1230Glyfs*71	Novel	Frameshift	LP	PVS1,PM2
44	44	PKD1	c.6164T>C, p.Leu2055Pro	Novel	Missense	VUS	PM2
45	45	PKD1	c.1722+1G>A, p?	Reported	Splice-site	P	PVS1,PM2,PP3,PP5
46	46	PKD1	c.1628dupA, p.Asn543Lysfs*44	Novel	Frameshift	LP	PVS1,PM2
47	47	PKD1	c.7023_7024del, p.Trp2343Glufs*76	Novel	Frameshift	LP	PVS1,PM2
48	48	PKD1	c.12707T>G, p.Val4236Gly	Novel	Missense	VUS	PM1,PM2
49	49	PKD1	c.11379del, p.Thr3794Argfs*32	Reported	Frameshift	P	PVS1,PM2,PP5
50	50A	PKD2	c.965G>A, p.Arg322Gln	Reported	Missense	P	PM2,PP2,PP3,PP5
50	50B	PKD2	c.965G>A, p.Arg322Gln	Reported	Missense	P	PM2,PP2,PP3,PP5
51	51	PKD2	c.1320-21A>G	Novel	Missense	VUS	PM2
52	52	PKD2	c.1779_1780insT, p.Ala594Cysfs*32	Novel	Frameshift
53	53	PKD2	c.1837C>T, p.Gln613*	Reported	Nonsense	P	PVS1,PM2,PP2,PP3,PP5
54	54	PKD2	c.2019+1G>T, p?	Novel	Splice-site
55	55	PKD2	c.1837C>T, p.Gln613*	Reported	Nonsense	P	PVS1,PM2,PP2,PP3,PP5
56	56	PKD2	c.2614C>T, p.Arg872*	Reported	Nonsense	P	PVS1,PM2,PP3,PP5
